# Supplementary material for: Capacity for consciousness under ketamine anaesthesia is selectively associated with activity in posteromedial cortex in rats
Source: Neurosci Conscious. 2022 Mar 4;2022(1):niac004. doi: 10.1093/nc/niac004 (PMC8896332; doi:10.1093/nc/niac004)
Supplement: niac004_Supp [file niac004_supp.zip]

Archive with 1 entries (1 files):
- 2021-09-13_Supplementary_REVISED.docx
